# Supplementary material for: User-Centered Development of a Web Platform Supporting Community-Based Health Care Organizations for Older Persons in Need of Support: Qualitative Focus Group Study
Source: J Med Internet Res. 2021 Mar 10;23(3):e24006. doi: 10.2196/24006 (PMC7991984; doi:10.2196/24006)
Supplement: Multimedia Appendix 1 [file jmir_v23i3e24006_app1.xlsx]

## Sheet: RequirementDiscovery
Requirement Discovery
Topic / Component	As a / an	I want to …	so that …	collected by	Priority	Comment
Topic of requirement or expected component	stakeholder	Requirement interpretation	Reason for the requirement	partner name	(optional)	(optional)
Application form	care provider	have a possibility like a short assessment to assess potential care/service providers	I can check motivation and ability of the potential care/service provider.	ZHAW
Communication	care provider/receiver/relative	have the option of communication on different channels (phone, email, letters, apps, chats, Video calls…)	I can communicate with the care providers, other care receivers, the coop etc.	ZHAW/ZDUS
Contact to receiver	care receiver	have the option to book services or contact the coop via an app	It's possible to have a spontaneous contact option, e.g. in the case that the date has to be cancelled.	ZHAW/ZDUS
Contact to receiver	relative	book arrangements on the platform and get immediately a confirmation.	I can provide best care services for the person in need of care	ZHAW		The procedure could work like the reservation for a table in a restaurant.
Contact to receiver	care provider	have the option to contact the receiver/coop via an app or pc	It's possible to inform about changes of the schedule, e.g.	ZHAW/ZDUS
Emergency cases	care receiver	have support in emergeny cases, someone who can guide me what to do (App, plattform)	I get help at weekends and nights.	ZHAW		It was mentioned that it would be helpful to have an easy guide for emegerny situations. It can be like SIRI, you just have to talk to the smartphone and the coop helps you.
Feedback	care receiver	have a function for giving feedback to providers	the receivers can see the quality of care/ services.	ZHAW/ZDUS
Feedback	care provider	have a function for giving feedback to providers	the organization can "control" the service-providers.	ZHAW
GPS-localization	care receiver	have the option to have integrated GPS on my smartphone	I can be localized via GPS, if I get lost.	ZHAW/ZDUS
Information	care receiver	have a nationwide database for nursing home places	I have the option to choose my residence and find free places.	ZHAW
Information	care provider	have information about the care receiver	I can get general information about the client or information about his/ her schedule, other services, special information (hospital stay, death of relative…).	ZHAW		profile and summarized background information of a client - to avoid recurrend questions on basic information from different people
Information	care provider	have information about the care provider	I can check feedback from users, check CVs, skills, schedule of care providers.	ZDUS/ZHAW
Information	care provider	have information about the care cooperative (services, products…)	I can check services, products, membership…	ZDUS/ZHAW		basic information on different coorporatives (aim, pursose, focussed services…)
Information	care provider/ member	have information about the legal form of the coop and the rules of the coop	I can get all necessary information for joining the coop.	ZHAW
Information	care provider/ member	have information about the legal form of the coop and the rules of the coop	I can get all necessary information for founding a coop.	ZHAW		Links and further information about institutions, laws, and a kind of checklist what is needed for founding
Information	care receiver	have a regional information platform for seniors	I can get information about all doctors, services for seniors, all organizations, special products for seniors…for a specific region.	ZHAW/ZDUS		search field - map needed
Information	relative	have information about main diseases	I know the most important and reliable facts about the disease of the person in need of care.	ZHAW		This could be delivered by web-links to information webpages.
Information	relative	have information only catered to my interests	I don't have an information overload about care cooperatives.	ZHAW		The option to skip information should be possible.
Information	relative	have information about other coops in my country or in Europe	I can compare the offers and procedures of care services.	ZHAW
Information	relative	have the possibility that medical information of the person in need of care is stored on the platform and is transparent to all involved stakeholders (nurse, practitioner, therapists)	I don't have to give the same information again and again.	ZHAW		For this we would need separated areas. One area for care providers and an area for clients.
Information	relative	get customized information about services and products	I can be sure that nobody wants to "sell" something instead of looking after the person in need of care.	ZHAW/ZDUS		trustful and reliable offers - an ethical policy for supplier is needed
Information	relative/receiver	Information about the costs/conditions for services	I can check and compare prices.	ZDUS
Information	relative	video tutorials for learning skills how to care for seniors	I can learn easy tasks of care and that I can do something on my own for the person in need of care.	ZDUS		Video tutorials about e.g. how to dress a person who cannot get up from the bed.
Information	relative	have transparency of costs	I can choose services which I can afford	ZHAW		There should be the option for a cost stop filter that seniors don't order too many services/products.
Information	relative/ care receiver	have the option of printed versions of the most important information	seniors with no internet connection can also be up to date.	ZHAW/ZDUS
Login	care receiver/ member	have an option for a login	I can check my booked services. I can see in my account offered services (time accounting).	ZHAW		The Login has to be very easy (Fingerprint, voice-login), no password needed.
Login	care provider	have an option for a login	I can coordinate the employees, the payroll accounting, the members…	ZHAW
Login	relative	have a save login	I can store sensible data, like a will, a living will or any medical information.	ZHAW		Participants mentioned that logins are not safe. Alternativley a note can be added to see someone has sensible data saved anywere, like a symbol. The leader of the cooperative knows than more or a specific person in trust.
Personal contact	care provider	have personal contact to the receivers in the first contact	I can talk about needs and organize the care of the user.	ZHAW		No imagination about future ICT in this age-group. They are afraid of the imagination of using a platform to manage the care. Social isolation is a problem of seniors, with platform even worse. Personal contact is the most important service that elderly people need.
Personal contact	care receiver	have the option of personal contact, like phone, skype or a date	I can talk to my care provider or the organization in urgent cases (services, dates…).	ZHAW		Routine services can be managed via the platform or via app, but special cases like individual care should be managed via personal contact.
Personal contact	care receiver	have a phone helpline (24/7)	I can ask questions to the organization or ask for help in emergency cases	ZHAW
Platform	relative/provider/receiver	have a intelligent system behind the platform	the requests, contact, information is smart filtered by a person of the cooperative.	ZHAW		All participants think a person in the backgroud of the platform is required who coordinates the individual needs of users.
Platform-design	care receiver	have a very easy and clear platform	I can simply find the most important information.	ZHAW		Concerns of information overload in the internet. They won't use the platform, if there are too much information integrated. Need of clear and easy language. Letters should be big or at least there should be the option to make it bigger.
Platform-design	relative	have a platform which is userfriendly and barrier-free	everyone has the chance to use the platform.	ZHAW/ZDUS		National guidelines and requirements can differ regarding usability and accessability - which ones are useful for iCareCoops?
Platform-design	relative	have a platform in the regional language	I can understand all terms and expressions.	ZHAW		German words, easy wording
Platform-design	care receiver	have video tutorials which explain the important information (services)	I understand and get an idea of the services offered or other important information (how can I become a member, how can I offer help…)	ZHAW
Platform-design	relative/receiver	have a interesting platform	I feel emotional connected to the information and the coop.	ZHAW		This could be delivered by video tutorials, video calls, spoken information, pictures, user feedback, storries.
Platform-design	care receiver	have the option of voice control sytems in the platform	to receive information of the cooperative.	ZHAW		formates like written text, audio, video
Salary	care coop/ provider	have the possibility to do the payroll accounting for the employees in the coop	I don't need other softwares. Everything can be operated by one platform.	ZHAW
Search	care provider/receiver	have a search field	I can quickly find information without using complicated navigation.	ZHAW		The explanation and the finding function have to be very easy and clear.
Search	receiver/relative	have an intelligent search field	I only obtain the most important information catered to my needs.	ZHAW		Coop can filter information. Intelligent search field (system provides writing options what is meant by the text and correction modus)
Services	relative/receiver	get informal care and professional care in my cooperative	I have all options of care services from the same organization.	ZHAW/ZDUS
Services	care receiver	have a good meal service with fresh food	I can eat healthy delicious food	ZHAW/ZDUS
Services	care receiver	have simple, good working neighbourhood aid	I can ask my neighbours for simple support and don't have to be afraid of negative reactions	ZHAW		They wish direct communication and refuse isolation of the seniors/ neighbours.
Services	care receiver	have attractive nursing home centers	I can look forward to go there and enjoy the rest of my life and don't have to be afraid of nursing homes.	ZHAW		Also cafeterias and restaurants should be attractive that persons from outside come in and bring life to the centers.
Services	care receiver	have good support in palliative care topics	I can get information about all concers belonging to palliative care.	ZHAW
Services	care receiver	have good network of home care experts	the providers are updated about each others' work, if they take care of the same persons.	ZHAW		an online communication tool for exchange reachable via the platform
Services	care receiver	have an app to book taxis	I can make easy bookings of support.	ZHAW		easy booking and cancellations of services
Services	relative	have the option to buy medication	I can chose the cheapest/ best one.	ZHAW
Services	relative	have different payment options for services or products	I can choose between normal bills, bank transfers or credit card.	ZHAW/ZDUS		Also payment option via an app.
Services	relative	have information centres for diseases included in or connected to my cooperative	I can be sure to get the best solution for the person in need of care.	ZHAW		criteria to join the system - trustful management
Services	relative	have reports of care services from users and providers	I can check the delivered services to the person in need of care.	ZDUS		In the Swiss group - they mentioned a kind of rating system of delivered services (similar as hotels have)
Services	relative	have a filter for the region of the care coops	I can only see local care coops.	ZHAW		filter system or search field
Services/ AAL	relative/provider/receiver	have a common nationwide system for alarm buttoms for every senior	every senior automatically has the option for calling help in emergency situation free of charge.	ZDUS		Participants suggested the implementation via telecom, a communication company.
Services/ AAL	care receiver	have driverless vehicles	I don't loose the mobility when I'm getting older.	ZHAW		support in finding this service (driverless vehicles)
Services/ AAL	relative	have a filter for AAL-solutions	I can see the best options for the person in need of care.	ZHAW		filter system or search field
Services/ AAL	care provider/care receiver/relative	have the possibility to rent equipment for care or other issues	I don't have to buy every device, especially expensive equpiment.	ZDUS		rent, buy, share, ...
Services/ AAL	care receiver	rent robots	I get support in housekeeping.	ZHAW
Services/ AAL	care receiver/relative/provider	have the possibility of collective buying of products	I want to get cheaper prices.	ZDUS		E.g. medication, AAL-soluntions, care euipment… Here we have to be careful how this will be organized.
Video call	care receiver/ care provider	have a option for video calls	I can contact the coop, the care receiver/provider, or to get in contact with members.	ZHAW		via webcam for example
Work schedules	care provider/ management of coop	have the option to look at the work schedule for a week or month	I can plan other dates and check availability.	ZHAW		coordination of the different services
